# Supplementary material for: Psychiatric Comorbidity in Children and Adults with Gluten-Related Disorders: A Narrative Review
Source: Nutrients. 2018 Jul 6;10(7):875. doi: 10.3390/nu10070875 (PMC6073457; doi:10.3390/nu10070875)
Supplement: Supplementary file 1 [file nutrients-10-00875-s001.zip]

Archive with 1 entries (1 files):
- nutrients-320213-SI.pdf
